# Supplementary material for: Transforming Growth Factor-β1 in predicting early lung fibroproliferation in patients with acute respiratory distress syndrome
Source: PLoS One. 2018 Nov 5;13(11):e0206105. doi: 10.1371/journal.pone.0206105 (PMC6218031; doi:10.1371/journal.pone.0206105)
Supplement: S1 Database — (XLSX) [file pone.0206105.s005.xlsx]

## Sheet: Sheet1
case_n	age	motif_ards	mode	décès_j60	vfd_60	vfd_28	igs_ii1	sofa1	lis1	pao2_1	paco2_1	ph1	fr1	fio2_1	vtideal_1	p_f1	compli1	p_plat1	drivingpressure_1	pep_tot1	activtgf_a2	tgf_a2	col_a2	fibroprolif_procolsup9	activtgf_a3	tgf_a3	col_a3
1	55	divers	indirect	0	45	13	38	11	3.25	60	42	7.43	25	0.6	6.2963	100	34	22	10	12	2	66.7	2.3	1	2	21	0.5
2	61	pneumonie	directe	1	0	0	70	10	3.25	55	33.6	7.26	30	1	6.26866	55	21	33	20	13	2	33	156	0	21	61	70
3	57	pneumonie	directe	1	0	0	36	7	2.5	68	57	7.39	20	0.6	6.22951	113.333	19	30	20	10	2	39.3	210	0	2	42.1	2.7
4	45	pneumonie	directe	1	0	0	49	11	3.25	66	46.3	7.26	20	1	6.19048	66	32.5	28	12	16	2	21.7	1.3	1	2	28.1	10.7
5	60	pneumonie	directe	1	0	0	60	#NULL!	2.66	80	40	7.12	35	0.7	6.26229	114	34	27	11	16	2	43.5	89	0	2	122	170
6	40	pneumonie	directe	0	22	0	47	3	3	74	59.2	7.35	29	0.5	5.76923	148	15.7895	30	19	11	2	129	0.9	1	2	71.7	1
7	77	divers	indirect	0	43	11	45	9	2.75	69	41	7.32	20	0.6	6.71429	115	31.3333	25	15	10	2	87	2.1	1	#NULL!	#NULL!	#NULL!
8	67	pancréatite	indirect	1	0	0	58	14	2.75	82	38.8	7.34	25	0.7	6.18421	117	31.3333	35	15	20	43	226	5.9	1	2	15.4	15.1
9	67	pneumonie	directe	1	0	0	68	11	2	106	55	7.27	18	0.7	5.73771	151	35	21	10	11	18.6	126	12.8	0	#NULL!	#NULL!	#NULL!
10	89	inhalation	directe	0	53	21	60	10	2.75	95	43	7.35	22	0.5	5.8	190	25	25	13	12	2	143	3.2	1	#NULL!	#NULL!	#NULL!
11	75	pneumonie	directe	0	0	0	45	8	3.5	75	45	7.32	25	1	6.21622	75	35.3846	27	13	14	2	92.1	37	0	20	70.3	4.4
12	40	inhalation	directe	0	53	21	49	12	2.5	76	56	7.23	25	0.6	6.19048	126.667	32.5	23	12	11	2	7	0.8	1	2	61.8	0.7
13	38	pneumonie	directe	0	53	21	53	9	3.25	67	40	7.43	32	0.6	6.44156	112	33	29	15	14	2	16.8	7.5	1	2	13	3.9
14	46	pneumonie	directe	0	36	4	38	7	3.25	66	52	7.48	20	1	7	66	40	31	14	17	2	5.6	1	1	2	12.6	0.7
15	62	inhalation	directe	0	53	21	39	9	3	154	43	7.47	23	1	6.25	154	45	26	10	16	41	256	10.5	0	81	139	15.3
16	83	inhalation	directe	0	51	19	65	12	2.333	90.3	58.7	7.26	25	0.8	4.06	112.5	18.4545	35	21	14	2	16	0.9	1	#NULL!	#NULL!	#NULL!
17	52	divers	directe	0	37	5	65	15	4	101	49.1	7.48	26	0.8	6.01818	126.25	23.6429	29	14	15	2	82.9	4.7	1	#NULL!	#NULL!	#NULL!
18	25	infection extra	indirect	0	54	22	31	9	3	96	28	7.46	12	0.6	8.0303	160	31.1765	23	16	7	2	28.1	0.5	1	#NULL!	#NULL!	#NULL!
19	59	inhalation	directe	0	36	4	87	14	3.25	59	39	7.25	22	0.7	6.05882	84.2857	34.3333	20	9	11	2	8.4	0.3	1	2	8.4	2.4
20	49	inhalation	directe	0	33	1	45	10	2.75	69	33	7.39	18	0.5	6.2	138	44.7778	19	9	10	2	18.2	2.1	1	2	6.3	0.2
21	55	pneumonie	directe	0	32	0	35	9	2.5	62	37	7.44	15	0.7	#NULL!	89	46	29	13	16	2	5	1.1	1	2	148	0.5
22	78	infection extra	indirect	0	40	8	45	12	1.75	92	35	7.35	25	0.5	6.25352	184	44.4	19	10	9	2	16.8	0.8	1	2	27.3	0.7
23	45	inhalation	directe	0	39	7	44	11	3.75	58.5	36	7.33	10	0.75	6.22951	78	38	22	10	12	2	35.8	1.8	1	2	19.6	3.3
24	58	infection extra	indirect	0	49	17	49	11	2.25	126	39	7.26	15	0.8	6.49333	157.5	121.75	19	4	15	2	87.5	0.3	1	2	35.1	0.6
25	57	inhalation	directe	0	38	6	58	12	3.25	110	94	7.18	18	0.7	8.08197	157	44.818	28	11	17	2	9.8	1.6	1	2	36.5	1.4
26	48	infection extra	indirect	0	52	20	45	15	3.5	71	55	7.11	19	0.6	5.95455	116	39.3	26	10	16	2	81.5	0.9	1	2	32.3	0.3
27	57	inhalation	directe	0	35	3	58	13	2.5	64.6	42.5	7.27	30	0.6	6.14286	107.667	39.0909	21	11	10	2	61.1	2.2	1	2	69.5	0.5
28	73	pneumonie	directe	1	0	0	59	9	2.5	81	40	7.43	22	0.5	6.01539	162	35	19	11	8	2	13	1	1	#NULL!	#NULL!	#NULL!
29	79	pneumonie	directe	1	0	0	39	9	2.75	58	62.1	7.33	28	0.6	8.02469	97	34.2105	29	19	10	18	281	44.6	0	2	29.5	17.6
30	82	divers	indirect	1	0	0	58	13	3	76	50.7	7.28	30	0.45	6.19048	168.888	39	22	10	12	2	30.9	48	0	#NULL!	#NULL!	#NULL!
31	53	pneumonie	directe	1	0	0	43	13	3	66	43	7.29	15	0.5	6.14286	132	53.75	20	8	12	2	76	38.5	0	2	11	0.9
32	57	pneumonie	directe	1	0	0	30	3	3.75	89	75	7.22	32	0.85	5	116	17.5	32	16	16	2	139	1	1	#NULL!	#NULL!	#NULL!
33	51	pneumonie	directe	1	0	0	53	14	3.66	77	46	7.23	30	0.8	6.05263	96	39	27	13	14	2	13	11	0	#NULL!	#NULL!	#NULL!
34	80	pneumonie	directe	1	0	0	51	11	2.5	75	55	7.17	16	0.8	8.0411	94	41.9286	22	14	8	2	16.8	37.7	0	#NULL!	#NULL!	#NULL!
35	66	pneumonie	directe	0	0	0	39	6	2.75	68	49	7.44	15	0.55	8.0303	123.636	21.2	36	25	11	2	108	4	1	29	463	6.2
36	47	pneumonie	directe	0	39	7	28	7	2.666	87.4	78.6	7.27	25	0.71	8	123.098	45.4545	26	11	15	2	29.5	38	0	2	38.6	35
37	38	divers	directe	0	34	2	17	4	3	86.4	61.9	7.27	15	0.8	7.47561	108	76	22	8	14	2	26.6	0.8	1	2	12.6	1.1
38	49	inhalation	directe	0	0	0	87	11	2.75	76	43	7.34	23	0.75	7.32394	117.5	74.2857	25	7	18	2	142	4	1	2	122	48.2
39	45	pneumonie	directe	1	0	0	31	8	2.5	82	40	7.46	34	0.6	6	136.666	12	34	25	9	2	38	32	0	2	24	7.8
40	61	inhalation	directe	0	51	19	47	6	3.25	120	37	7.31	16	0.5	#NULL!	63	27	27	15	12	2	5	1	1	2	5	0.8
41	71	inhalation	directe	1	0	0	62	11	2.5	69	33	7.47	20	0.4	6.2069	172.5	36	20	10	10	45	202	6.2	1	2	70	4.8
42	57	pneumonie	directe	1	0	0	25	8	2.75	80	47.2	7.23	18	0.45	6.27119	177.777	52.8571	17	7	10	2	35.1	3.4	1	2	35.1	128
43	79	pneumonie	directe	0	0	0	49	11	2.5	74	33	7.48	20	1	6.30435	74	22.3077	18	13	5	2	52.5	0.7	1	2	166	5.5
44	82	infection extra	indirect	0	50	18	45	6	2	63	43	7.33	21	0.5	6	126	42	20	10	10	2	131	13.4	0	#NULL!	#NULL!	#NULL!
45	83	pneumonie	directe	1	0	0	39	8	3.25	86	54	7.37	35	1	6.18518	86	16.7	31	20	11	2	74.5	21.5	0	#NULL!	#NULL!	#NULL!
46	67	pneumonie	directe	0	27	0	45	9	3.5	102.5	40.7	7.34	25	0.8	6.55738	128.125	25	30	16	14	2	87.2	1.3	1	2	122	0.6
47	50	pneumonie	directe	0	55	23	69	14	2	108	57	7.24	14	0.65	7	166	52.5	18	8	10	2	39.3	0.4	1	#NULL!	#NULL!	#NULL!
48	51	inhalation	directe	0	43	11	37	12	2.25	84	34.7	7.42	15	0.6	7.01492	140	42.7273	21	11	10	2	16.8	0.4	1	2	19.6	1.5
49	40	pneumonie	directe	0	39	7	36	7	3.5	73	60	7.22	16	0.8	8.04615	91	29	30	18	12	2	53.4	69	0	2	37.9	2.3
50	79	pneumonie	directe	1	0	0	40	7	2.5	117	62	7.25	30	1	6.08621	117	16.8095	29	21	8	2	47	14.3	0	2	118	1.8
51	65	pneumonie	directe	1	0	0	68	15	2.5	69	40.5	7.35	30	0.55	9	125.454	35.1818	23	11	12	2	39.3	0.4	1	2	112.5	0.5
52	67	pneumonie	directe	0	0	0	44	8	3.25	64	62	7.22	25	0.75	6.05455	85.3333	30.2727	24	11	13	2	42.8	30.4	0	2	68.8	14.7
53	56	pneumonie	directe	0	38	6	33	4	3	59	43	7.34	26	0.6	6.19048	119	35	22	11	11	2	54	2.3	1	2	161	2.9
54	44	pneumonie	directe	0	50	18	30	4	2.75	67	78	7.3	24	0.8	7.01492	83.75	36.1538	25	13	12	2	22.1	0.5	1	2	50.6	1.7
55	57	pneumonie	directe	0	44	12	62	9	3	83	62	7.18	20	0.7	6	120	50	21	9	12	2	115	1.8	1	2	58	1.6
56	72	pneumonie	directe	1	0	0	59	11	3.25	115	89	7.14	28	1	7.01492	115	33.5714	30	14	16	2	71	10.2	0	2	156	10.2
57	56	inhalation	directe	0	54	22	24	5	2.25	80	36	7.36	14	0.6	#NULL!	133	37	27	13	14	2	110	0.6	1	#NULL!	#NULL!	#NULL!
58	28	pneumonie	directe	0	22	0	54	14	2.333	115	43	7.4	26	0.75	8.07547	153.333	#NULL!	#NULL!	#NULL!	12	2	98.4	0.9	1	2	37.9	0.9
59	64	pneumonie	directe	0	34	2	33	6	2.75	65.4	41.5	7.44	23	0.7	7	93.4286	43.9091	25	11	14	2	50.6	2.3	1	2	59	3.7
60	73	pneumonie	directe	1	0	0	65	11	3.5	91	62	7.12	30	0.95	6	95.7895	30	30	12	18	2	42.8	4.3	1	2	150	18.5
61	45	pneumonie	directe	0	52	22	24	4	2.75	113	49	7.44	12	0.7	8	161	64	23	11	12	2	30.9	0.3	1	#NULL!	#NULL!	#NULL!
62	58	pneumonie	directe	0	0	0	33	9	2.75	81	47	7.24	24	0.8	7.01299	101.25	31.7647	28	17	11	2	13	1.7	1	13	157	15.8
